# Supplementary material for: Unexpected Inhibitory Effect of Octenidine Dihydrochloride on Candida albicans Filamentation by Impairing Ergosterol Biosynthesis and Disrupting Cell Membrane Integrity
Source: Antibiotics (Basel). 2023 Nov 28;12(12):1675. doi: 10.3390/antibiotics12121675 (PMC10741164; doi:10.3390/antibiotics12121675)
Supplement: Supplementary file 1 [file antibiotics-12-01675-s001.zip]

Archive with 1 entries (1 files):
- antibiotics-2708451-supplementary.pdf
